# Supplementary material for: A Core-Shell Approach for Systematically Coarsening Nanoparticle–Membrane Interactions: Application to Silver Nanoparticles
Source: Nanomaterials (Basel). 2022 Nov 1;12(21):3859. doi: 10.3390/nano12213859 (PMC9656456; doi:10.3390/nano12213859)
Supplement: Supplementary file 1 [file nanomaterials-12-03859-s001.zip]

Archive with 1 entries (1 files):
- nanomaterials-1969358-supplementary.pdf
